# Supplementary material for: Enhanced Soil Fertility and Carbon Sequestration in Urban Green Spaces through the Application of Fe-Modified Biochar Combined with Plant Growth-Promoting Bacteria
Source: Biology (Basel). 2024 Aug 12;13(8):611. doi: 10.3390/biology13080611 (PMC11351680; doi:10.3390/biology13080611)
Supplement: Supplementary file 1 [file biology-13-00611-s001.zip]

Archive with 1 entries (1 files):
- biology-3145422-supplementary.pdf
